# Supplementary material for: Synapsin 2a tetramerisation selectively controls the presynaptic nanoscale organisation of reserve synaptic vesicles
Source: Nat Commun. 2024 Mar 12;15:2217. doi: 10.1038/s41467-024-46256-1 (PMC10933366; doi:10.1038/s41467-024-46256-1)
Supplement: Supplementary file 4 — Source Data [file 41467_2024_46256_MOESM4_ESM.xlsx]

## Sheet: Fig. 1f
Time (s)	10 min			3 hrs			6 hrs			12 hrs			24 hrs			48 hrs			72 hrs
X	Mean	SEM	N	Mean	SEM	N	Mean	SEM	N	Mean	SEM	N	Mean	SEM	N	Mean	SEM	N	Mean	SEM	N
0.02	0.0252353	0.00126148	11	0.0233275	0.000650623	15	0.0225521	0.000668441	16	0.0217356	0.000477049	18	0.0205985	0.000528515	19	0.0187339	0.00058605	22	0.0229148	0.000552515	9
0.04	0.043031	0.00271548	11	0.0386383	0.000973358	15	0.0387819	0.00144223	16	0.0360947	0.000838093	18	0.0341962	0.00102504	19	0.0309591	0.00124717	22	0.035962	0.000661285	9
0.06	0.0576676	0.00365047	11	0.0515709	0.00138984	15	0.0530441	0.00221629	16	0.0479236	0.00109637	18	0.0455801	0.00158552	19	0.0410565	0.0018036	22	0.0463444	0.000903667	9
0.08	0.0717332	0.00475069	11	0.0617008	0.00166464	15	0.0656421	0.00290871	16	0.0577301	0.00145709	18	0.0554249	0.00208794	19	0.0497572	0.00230236	22	0.0553984	0.00110774	9
0.1	0.0838278	0.00624863	11	0.0707007	0.00210056	15	0.075934	0.00359506	16	0.0664038	0.00173161	18	0.0636129	0.00269979	19	0.0569994	0.00284164	22	0.0629923	0.00126477	9
0.12	0.096121	0.00754338	11	0.0804025	0.00264948	15	0.0859744	0.00406881	16	0.0750706	0.00205571	18	0.0715735	0.00330993	19	0.0643815	0.00342476	22	0.0709603	0.0015645	9

## Sheet: Fig. 1g
10 min	3 hrs	6 hrs	12 hrs	24 hrs	48 hrs	72 hrs
0.008479	0.004873	0.005556	0.004783	0.003966	0.003596	0.005415
0.003969	0.005994	0.006927	0.005292	0.005056	0.003257	0.005023
0.008059	0.005377	0.005839	0.005039	0.006277	0.003826	0.00459
0.007505	0.004956	0.006622	0.005423	0.004604	0.004865	0.005316
0.006038	0.006445	0.00431	0.005447	0.004865	0.003294	0.004791
0.00516	0.005946	0.00432	0.005007	0.00544	0.004375	0.00482
0.005512	0.004683	0.005282	0.005356	0.003737	0.002739	0.004695
0.005815	0.0046	0.006359	0.004173	0.005654	0.003616	0.004819
0.005486	0.006397	0.005322	0.004483	0.003629	0.003567	0.005105
0.007799	0.005703	0.005969	0.004995	0.004613	0.005464
0.005904	0.005569	0.006733	0.00586	0.005605	0.004664
	0.005383	0.004764	0.004633	0.00395	0.004964
	0.005468	0.005277	0.005341	0.004884	0.00492
	0.005782	0.004511	0.00537	0.004674	0.004711
	0.005168	0.007245	0.004251	0.005764	0.005608
		0.007018	0.005925	0.00394	0.006037
			0.005843	0.006135	0.005677
			0.005139	0.00516	0.003283
				0.005109	0.0039
					0.005246
					0.003955
					0.005382

## Sheet: Fig. 1h
Time (s)	10 min			3 hrs			6 hrs			12 hrs			24 hrs			48 hrs			72 hrs
	Mean	SEM	N	Mean	SEM	N	Mean	SEM	N	Mean	SEM	N	Mean	SEM	N	Mean	SEM	N	Mean	SEM	N
0.02	0.0231273	0.000718143	11	0.0245609	0.00047301	16	0.0243454	0.000399988	15	0.0228343	0.000255642	18	0.0239924	0.000345215	16	0.0214503	0.000321266	19	0.0246412	0.000479613	12
0.04	0.0406969	0.00143441	11	0.0426379	0.000621464	16	0.0436227	0.000767028	15	0.0405499	0.00041188	18	0.0425745	0.000607466	16	0.0389321	0.000635658	19	0.0434189	0.000638386	12
0.06	0.0568025	0.00192319	11	0.0590512	0.00108491	16	0.0614682	0.00117661	15	0.0569695	0.000591043	18	0.0600337	0.000904645	16	0.0555669	0.000845614	19	0.0620505	0.000947682	12
0.08	0.0718353	0.00244721	11	0.0746422	0.00173027	16	0.0782113	0.00163173	15	0.0724395	0.000839157	18	0.0765933	0.00123193	16	0.0710727	0.00116236	19	0.0796857	0.00134488	12
0.1	0.0853822	0.00303865	11	0.0883088	0.00255832	16	0.092951	0.00204626	15	0.0864835	0.00120987	18	0.0916914	0.00157195	16	0.0853376	0.0014952	19	0.0953946	0.00180709	12
0.12	0.0990734	0.00327674	11	0.102479	0.00323735	16	0.10738	0.00255704	15	0.10087	0.00151232	18	0.107198	0.00197069	16	0.0996119	0.00199599	19	0.112167	0.00235499	12

## Sheet: Fig. 1i
10 min	3 hrs	6 hrs	12 hrs	24 hrs	48 hrs	72 hrs
0.005512	0.006807	0.00693	0.00656	0.006611	0.006294	0.007171
0.005811	0.007641	0.006172	0.006838	0.007212	0.005386	0.007054
0.006515	0.006686	0.00746	0.006423	0.007134	0.006357	0.006633
0.006583	0.006593	0.007618	0.006294	0.006387	0.005828	0.006342
0.006465	0.006866	0.007634	0.006219	0.006381	0.006362	0.006839
0.005419	0.007076	0.006754	0.006178	0.006771	0.005845	0.007484
0.00754	0.007027	0.006718	0.006041	0.007214	0.006563	0.007263
0.005502	0.00663	0.007101	0.005771	0.006164	0.006347	0.007117
0.006399	0.006606	0.005985	0.00621	0.005909	0.006986	0.006321
0.006412	0.006513	0.007364	0.006393	0.007076	0.007009	0.006734
0.007323	0.007321	0.006197	0.00643	0.006352	0.006724	0.007497
	0.005967	0.006726	0.006329	0.0067	0.006243	0.007295
	0.005693	0.00619	0.006357	0.007218	0.006454
	0.005876	0.007012	0.005816	0.007292	0.006304
	0.006138	0.006775	0.006897	0.006445	0.005863
	0.005571		0.006352	0.00681	0.005506
			0.006668		0.005992
			0.00681		0.006463
					0.005822

## Sheet: Fig. 3a
Time (s)	Resting RP			Stimulated RP			Recycling Pool
X	Mean	SEM	N	Mean	SEM	N	Mean	SEM	N
0.02	0.0193759	0.000546029	29	0.019258	0.000659832	33	0.02216	0.000798464	28
0.04	0.0319191	0.0011671	29	0.0317204	0.00125955	33	0.0373906	0.00128685	28
0.06	0.0421161	0.00175445	29	0.0428483	0.00178736	33	0.0496364	0.00171667	28
0.08	0.0510057	0.00215696	29	0.0525301	0.00242848	33	0.0597689	0.00212267	28
0.1	0.0579527	0.00269032	29	0.0618139	0.00307792	33	0.0696626	0.00266894	28
0.12	0.0646519	0.00313014	29	0.0700239	0.00341381	33	0.0795439	0.00363952	28

## Sheet: Fig. 3b
Resting RP	Stimulated RP	Recycling Pool
0.004313	0.005057	0.004852
0.003697	0.003863	0.005454
0.002932	0.005117	0.007395
0.002677	0.005062	0.005963
0.006326	0.006679	0.006818
0.00307	0.005087	0.00507
0.004733	0.003594	0.005532
0.003622	0.006133	0.005545
0.004412	0.00411	0.004065
0.004865	0.003051	0.003761
0.002657	0.006122	0.004331
0.003901	0.006042	0.00713
0.004225	0.005613	0.004201
0.003676	0.005584	0.004836
0.003581	0.005913	0.004741
0.003749	0.003682	0.006436
0.005286	0.006559	0.00547
0.005671	0.004653	0.005487
0.006012	0.002556	0.005095
0.004799	0.004555	0.003887
0.00537	0.005894	0.005803
0.004797	0.002765	0.00544
0.005202	0.003989	0.004319
0.004776	0.005533	0.005725
0.005341	0.004166	0.006509
0.005933	0.004661	0.005126
0.004779	0.003021	0.004856
0.005417	0.003952	0.005848
0.004685	0.004634
	0.002573
	0.003601
	0.004424
	0.005899

## Sheet: Fig. 3c
Time (s)	Resting RP			Stimulated RP			Recycling Pool
X	Mean	SEM	N	Mean	SEM	N	Mean	SEM	N
0.02	0.0214503	0.000321269	19	0.0212336	0.000428953	11	0.0223607	0.000409674	12
0.04	0.0389322	0.000635653	19	0.0385308	0.00102103	11	0.0423659	0.000681896	12
0.06	0.0555669	0.00084561	19	0.0544508	0.00157088	11	0.0607512	0.00106397	12
0.08	0.0710727	0.00116237	19	0.0693464	0.00214015	11	0.0782776	0.00150186	12
0.1	0.0853376	0.00149521	19	0.0828504	0.00255398	11	0.0943669	0.00201262	12
0.12	0.099612	0.00199599	19	0.097031	0.00293403	11	0.110323	0.00253691	12

## Sheet: Fig. 3d
Resting RP	Stimulated RP	Recycling Pool
0.006294	0.006081	0.006942
0.005386	0.006728	0.006823
0.006357	0.005335	0.006151
0.005828	0.005821	0.006784
0.006362	0.006121	0.00683
0.005845	0.006747	0.007113
0.006563	0.007071	0.006597
0.006347	0.005581	0.006098
0.006986	0.005758	0.006514
0.007009	0.005359	0.007384
0.006724	0.006347	0.00736
0.006243		0.007506
0.006454
0.006304
0.005863
0.005506
0.005992
0.006463
0.005822

## Sheet: Fig. 3e
Resting RP	Stimulated RP	Recycling Pool
0.129499	0.15563	0.152369
0.097346	0.12004	0.175648
0.076493	0.156392	0.189634
0.059919	0.157726	0.223042
0.064788	0.15635	0.103194
0.074831	0.094194	0.150035
0.135294	0.171391	0.178674
0.10541	0.086929	0.1785
0.117425	0.066405	0.112395
0.154123	0.163847	0.111407
0.062592	0.200381	0.120229
0.117339	0.178046	0.18461
0.109479	0.172485	0.123195
0.099522	0.210739	0.160166
0.103199	0.117716	0.140225
0.098519	0.135463	0.200218
0.082243	0.07271	0.184465
0.152822	0.129981	0.157159
0.182242	0.182819	0.125318
0.194106	0.079158	0.154441
0.130295	0.116814	0.111098
0.154222	0.161567	0.152859
0.148639	0.117156	0.232455
0.161221	0.140646	0.157439
0.151346	0.077463	0.143939
0.165071	0.109583	0.163257
0.1732	0.1337
0.127946	0.092249
0.165283	0.111269
0.065155	0.178372
0.130378

## Sheet: Fig. 3f
Resting RP	Stimulated RP	Recycling Pool
0.210435	0.19679	0.238734
0.209393	0.223977	0.229239
0.195433	0.164112	0.20566
0.21144	0.195566	0.236185
0.187226	0.209124	0.231723
0.225158	0.248487	0.249724
0.217231	0.229633	0.217288
0.230008	0.24086	0.227087
0.238246	0.183803	0.24495
0.222766	0.178356	0.254492
0.211873	0.16817	0.255833
0.215364	0.213169
0.208226
0.210372
0.182676
0.194507
0.209618
0.180604

[truncated: 43 more sheets: Fig. 3g, Fig. 3h, Fig. 4k, Fig. 4i, Fig. 5f, Fig. 5g, Fig. 5h, Fig. 5i, Fig. 6a, Fig. 6b, Fig. 6c, Fig. 6d, Fig. 6e, Fig. 6f, Fig. 6g, Fig. 6h, Fig. 7c, Fig. 7d, Fig. 7e, Fig. 7f …]
